# Supplementary material for: Genetic Diversity, Linkage Disequilibrium and Selection Signatures in Chinese and Western Pigs Revealed by Genome-Wide SNP Markers
Source: PLoS One. 2013 Feb 7;8(2):e56001. doi: 10.1371/journal.pone.0056001 (PMC3567019; doi:10.1371/journal.pone.0056001)
Supplement: Table S3 — SNP outliers and candidate genes under selection identified by BAYESCAN in the contrast of plateau (Tibetan) pigs vs. non-plateau pigs. (XLS) [file pone.0056001.s006.xls]

## Sheet: Table S6
Table S3 SNP outliers and candidate genes under selection identified by BAYESCAN in the group of plateau (Tibetan) pigs vs. non-plateau pigs.a
SN	SNPID	Chromosome	Position	Prob	Log10(PO)	Alpha	FST	Gene_Name	UniProtKB_AC	Intron	Exon	D_within_5kb	Intergenic_Region	Gene1_Name	Gene2_Name
1	ASGA0072515	chr16	20433548	0.9932	2.1644	1.7057	0.27082	ADAMTS12	P58397	10
2	ASGA0065430	chr14	103045309	0.9912	2.0516	1.6837	0.27226						+	ZWINT	MTRNR2L5
3	ASGA0003304	chr1	75994076	0.984	1.7888	1.6311	0.29802	SIM1	P81133			+
4	ALGA0004006	chr1	74597318	0.9806	1.7036	1.6043	0.2951						+	FBXL4	C6orf168
5	INRA0046855	chr14	125510144	0.98	1.6901	1.6186	0.26478						+	CCDC147	SORCS3
6	DBWU0000746	chr10	15945220	0.96839	1.4863	1.5683	0.28691	LEFTY2/PYCR2	O00292/Q96C36			+
7	ASGA0062713	chr14	37491458	0.96499	1.4404	1.3916	0.23831	NOS1	P29475	16
8	M1GA0026100	chr12	42253584	0.96439	1.4327	1.5645	0.29059	TMEM132E	Q6IEE7	1
9	ASGA0068456	chr15	9465521	0.96279	1.4129	1.5704	0.26696	ARHGAP15	Q53QZ3	5
10	H3GA0039494	chr14	27349944	0.95599	1.3369	1.5324	0.25485	TMEM132D	Q14C87	4
11	DRGA0007294	chr7	20439045	0.94799	1.2607	1.5188	0.28185	MRS2	Q9HD23	9
12	ASGA0065469	chr14	104505916	0.94739	1.2555	1.5295	0.25466	PCDH15	Q96QU1	8
13	ASGA0033314	chr7	48120121	0.94559	1.24	1.5048	0.28011	SLC25A27	O95847		9
14	ALGA0003853	chr1	67690969	0.94399	1.2267	1.5123	0.28454						+	MAP3K7	EPHA7
15	ASGA0074986	chr17	1799100	0.94379	1.2251	1.5202	0.23359						+	C8orf48	SGCZ
16	DRGA0011331	chr11	59951527	0.93859	1.1842	1.2863	0.22746						+	SPRY2	SLITRK1
17	ALGA0058525	chr10	43594600	0.93839	1.1827	1.4894	0.27784	MOB3B/IFNK	Q86TA1/Q9P0W0	1(MOB3B)		+(IFNK)
18	ASGA0055256	chr12	58105269	0.93059	1.1273	1.486	0.28158						+	TMEM220	PIRT
19	ALGA0090229	chr16	35839844	0.92979	1.122	1.2938	0.22284						+	SNX18	ESM1
20	ASGA0071279	chr15	144316589	0.91178	1.0143	1.4484	0.25322						+	SPHKAP	PID1
a	Prob, posterior probabilities; Log10(PO), The logarithm to 10 of Posterior Odds; Alpha, a locus-specific component, a positive value of alpha suggests diversifying selection, whereas negative values suggest balancing or purifying selection; D_within_5kb, "+" indicates that the SNP locates within 5 kb upstream of the ATG codon or downstream of the terminal codon of target genes; Intergenic_Region,…
