# Supplementary material for: Genetic Diversity, Linkage Disequilibrium and Selection Signatures in Chinese and Western Pigs Revealed by Genome-Wide SNP Markers
Source: PLoS One. 2013 Feb 7;8(2):e56001. doi: 10.1371/journal.pone.0056001 (PMC3567019; doi:10.1371/journal.pone.0056001)
Supplement: Table S4 — SNP outliers and candidate genes under selection identified by BAYESCAN in the contrast of belted pigs vs. non-belted pigs. (XLS) [file pone.0056001.s007.xls]

## Sheet: Table S6
Table S4 SNP outliers and candidate genes under selection identified by BAYESCAN in the group of belted pigs vs. non-belted pigs.a
SN	SNPID	Chromosome	Position	Prob	Log10(PO)	Alpha	FST	Gene_Name	UniProtKB_AC	Intron	Exon	Intergenic_Region	Gene1_Name	Gene2_Name
1	INRA0036477	chr11	54758069	0.95179	1.2954	1.4901	0.32182	EDNRB	P24530	1
2	INRA0046829	chr14	125125697	0.94199	1.2105	1.4462	0.31482	WDR96	Q8NDM7	6
3	H3GA0033852	chr12	21042995	0.93999	1.1949	1.4593	0.29764	DNAJC7	Q99615		11
4	DRGA0011654	chr12	21017764	0.93599	1.165	1.4725	0.2992	DNAJC7	Q99615	1
5	ALGA0062775	chr11	67199186	0.92018	1.0618	1.4256	0.31453	GPC5	P78333	6
6	M1GA0009193	chr7	3154424	0.91858	1.0524	1.4265	0.27718	PPP1R3G	B7ZBB8		1
7	ASGA0031412	chr7	15734815	0.91858	1.0524	1.4429	0.27884					+	IBRDC2	ID4
8	ASGA0031143	chr7	10707229	0.91058	1.0079	1.4215	0.27654					+	RNF182	CD83
a	Prob, posterior probabilities; Log10(PO), The logarithm to 10 of Posterior Odds; Alpha, a locus-specific component, a positive value of alpha suggests diversifying selection, whereas negative values suggest balancing or purifying selection; Intergenic_Region, "+" indicates that the SNP locates in the intergenic region between Gene1 and Gene2.
